# Supplementary material for: Differential Expression of Serum Extracellular Vesicle miRNAs in Multiple Sclerosis: Disease-Stage Specificity and Relevance to Pathophysiology
Source: Int J Mol Sci. 2022 Jan 31;23(3):1664. doi: 10.3390/ijms23031664 (PMC8836256; doi:10.3390/ijms23031664)
Supplement: Supplementary file 1 [file ijms-23-01664-s001.zip]

Archive with 1 entries (1 files):
- ijms-1564776-supplementary-done.pdf
